# Supplementary material for: Laser-Driven Reactive Sintering of Cu–Liquid Metal on Paper for Flexible Microwave Sensors
Source: Nanomaterials (Basel). 2026 May 7;16(10):571. doi: 10.3390/nano16100571 (PMC13209283; doi:10.3390/nano16100571)
Supplement: Supplementary file 1 [file nanomaterials-16-00571-s001.zip]

Archive with 1 entries (1 files):
- nanomaterials-4261393-supplementary.pdf
